# Supplementary material for: Predicting Post-Radiotherapy Lymphocyte Recovery for Individualized Risk Stratification in Locally Advanced Esophageal Squamous Cell Carcinoma
Source: Curr Oncol. 2026 Jun 22;33(6):374. doi: 10.3390/curroncol33060374 (PMC13297973; doi:10.3390/curroncol33060374)
Supplement: Supplementary file 1 [file curroncol-33-00374-s001.zip]

Archive with 1 entries (1 files):
- curroncol-4265261-supplementary.pdf
